# Supplementary material for: The Potential Use of Metabolic Cofactors in Treatment of NAFLD
Source: Nutrients. 2019 Jul 12;11(7):1578. doi: 10.3390/nu11071578 (PMC6682907; doi:10.3390/nu11071578)
Supplement: Supplementary file 1 [file nutrients-11-01578-s001.zip]

Archive with 2 entries (1 files):
- nutrients-507272-SI/
- nutrients-507272-SI/nutrients-507272-supplementary.xls
