# Supplementary material for: The Potential Use of Metabolic Cofactors in Treatment of NAFLD
Source: Nutrients. 2019 Jul 12;11(7):1578. doi: 10.3390/nu11071578 (PMC6682907; doi:10.3390/nu11071578)
Supplement: Supplementary file 1 [file nutrients-11-01578-s001.zip › nutrients-507272-SI/nutrients-507272-supplementary.xls]

## Sheet: Table S1
NCT Number	Title	Dosage	Conditions	Phases
	Nicotinamide Riboside (All Studies)
NCT03423342	Nicotinamide Riboside in Systolic Heart Failure	500-2000 mg/day	Heart Failure, Systolic	Phase 1|Phase 2
NCT02689882	Pharmacokinetic Study of Nicotinamide Riboside	500-2000 mg/day	Metabolic Disturbance	Phase 1
NCT03432871	Nicotinamide Riboside and Mitochondrial Biogenesis	10mg/kg/day	Mitochondrial Diseases	Not Applicable
NCT02835664	Nicotinamide Riboside and Metabolic Health	1000 mg/day	Obesity|Insulin Resistance	Not Applicable
NCT02812238	Study to Evaluate the Effect of Nicotinamide Riboside on Immunity	1000 mg/day	Atherosclerosis|Diabetes|Coronary Artery Disease	Phase 2
NCT03685253	Nicotinamide Riboside for Diabetic Neuropathy	1000 mg/day	Diabetic Neuropathy Peripheral	Phase 1|Phase 2
NCT02921659	Safety & Efficacy of Nicotinamide Riboside Supplementation for Improving Physiological Function in Middle-Aged and Older Adults	1000 mg/day	Aging	Phase 1|Phase 2
NCT03743636	Nicotinamide Riboside With and Without Resveratrol to Improve Functioning in Peripheral Artery Disease	1000 mg/day	Peripheral Artery Disease	Phase 3
NCT03818802	Effects of Vitamin B3 Derivative Nicotinamide Riboside (NR) in Bone, Skeletal Muscle and Metabolic Functions in Aging	1000 mg/day	Healthy Elderly Volunteers	Not Applicable
NCT03579693	Trial of Nicotinamide Riboside and Co-enzyme Q10 in Chronic Kidney Disease	1200 mg/day	Chronic Kidney Disease|Sarcopenia|Frailty	Phase 2
NCT03727646	Nicotinamide Riboside in LVAD Recipients	2000 mg/day	Heart Failure	Early Phase 1
NCT03789175	Nicotinamide Riboside on Mitochondrial Function in Li-Fraumeni Syndrome	500-2000 mg/day	Cancer|Skin Fibroblasts|Muscle Weakness	Phase 1|Phase 2
NCT03501433	Effects of Nicotinamide Riboside on Metabolism and Vascular Function	500 mg/day	Aging|Lipemia	Not Applicable
NCT03821623	Nicotinamide Riboside for Treating Elevated Systolic Blood Pressure and Arterial Stiffness in Middle-aged and Older Adults	1000 mg/day	Hypertension|Aging	Phase 2
NCT03912220	Evaluation of Nicotinamide Riboside in Prevention of Small Fiber Axon Degeneration and Promotion of Nerve Regeneration	1800 mg/day	Small Fiber Neuropathy	Phase 2
NCT03754842	Effect of Nicotinamide Riboside and Pterostilbene Supplementation on Muscle Regeneration in Elderly Humans	1000 mg/day	Muscle Injury	Not Applicable
NCT03151707	The Effects of Nicotinamide Riboside Supplementation on NAD+/NADH Ratio and Bioenergetics	1000 mg/day	Healthy	Phase 4
NCT03565328	The Effect of Nicotinamide Riboside on Skeletal Muscle Function in Heart Failure Subjects	500-2000 mg/day	Heart Failure	Phase 2
NCT03642990	NR in Chemo-induced Peripheral Neuropathy	300-1000 mg/day	Chemotherapy-induced Peripheral Neuropathy	Phase 2
NCT03951285	Nicotinamide Riboside and Mitochondrial Metabolism	250-1000 mg/day	Obesity	Not Applicable
NCT03562468	A Study by ChromaDex to Assess the Effects of TRU NIAGEN on Cognitive Function, Mood and Sleep in Older Adults	300-1000 mg/day	Cognitive Function|Mood|Sleep	Not Applicable
NCT03962114	Effects of Vitamin B3 in Patients With Ataxia Telangiectasia	25mg/kg/day	Ataxia Telangiectasia|ATM Gene Mutation	Phase 2
NCT02300740	Pharmacokinetic Analysis of Nicotinamide Riboside	500-1000 mg/day	Healthy Participants	Early Phase 1
NCT02712593	A Study Investigating the Effects of Niagen in Healthy Adults.	100-1000 mg/day	Bioavailability	Phase 2
NCT02721537	Use of 31P MRS to Assess Brain NAD+ in Healthy Current and Former Collegiate Athletes	750 mg/day	Concussion, Mild	Not Applicable
NCT03176628	Pharmacokinetics, Pharmacodynamics and Safety of Basis in Acute Kidney Injury Study	500-2000 mg/day	Acute Kidney Injury	Not Applicable
NCT02303483	The Effect of Vitamin B3 on Substrate Metabolism, Insulin Sensitivity, and Body Composition in Obese Men	2000 mg/day	Obese	Not Applicable
NCT02191462	A Study of the Pharmacokinetics of Three Dosages of Niagen in Healthy Subjects	100-1000 mg/day	Pharmacokinetics	Phase 1
NCT02950441	Nicotinamide Adenine Dinucleotide and Skeletal Muscle Metabolic Phenotype	1000 mg/day	Aging	Phase 2
NCT03568968	A Randomized Controlled Trial of Nicotinamide Supplementation in Early Parkinson's Disease	1000 mg/day	Parkinson Disease	Not Applicable
NCT02942888	The Effects of Nicotinamide Adenine Dinucleotide (NAD) on Brain Function and Cognition	250-1000 mg/day	Mild Cognitive Impairment|NAD	Not Applicable
NCT02678611	A Study to Evaluate Safety and Health Benefits of Basis Among Elderly Subjects.	250-500 mg/day	Safety: Healthy Subjects	Phase 1
	L-serine (All Studies)
NCT02528994	Short Term Dietary Serine Supplementation and Circulating Serine Levels	6-48 g/day	Bioavailability	Not Applicable
NCT03062449	Phase IIa L-serine Trial for eAD	30 g/day	Alzheimer Disease	Phase 2
NCT01835782	Determining the Safety of L-serine in ALS	1-30 g/day	Amyotrophic Lateral Sclerosis (ALS)	Phase 1|Phase 2
NCT03580616	Tolerability and Efficacy of L-Serine in Patients With Amyotrophic Lateral Sclerosis (ALS)	30 g/day	Amyotrophic Lateral Sclerosis	Phase 2
NCT01733407	L-Serine Supplementation in Hereditary Sensory Neuropathy Type 1	0.4 g/kg/day	Hereditary Sensory and Autonomic Neuropathy Type I	Phase 1|Phase 2
NCT02599038	Serine Supplementation for Obese Subjects With Fatty Liver Disease	0.2 g/kg/day	Non-alcoholic Fatty Liver Disease	Phase 1|Phase 2
	L-carnitine (Completed studies)
NCT03953248	L-Carnitine as an Adjuvant Treatment in Acute Phosphide Poisoning (LC)	1000 mg/8 hours	Toxicity	Early Phase 1
NCT02281253	Effects of a Bakery Product Enriched With Fibre and L-carnitine on Insulin Resistance in Patients With Metabolic Syndrome	2325 mg/day	Metabolic X Syndrome|Overweight|Dyslipidemias	Not Applicable
NCT03008356	L-carnitine for Fatigue in COPD	2000 mg/day	Copd|Fatigue	Phase 2|Phase 3
NCT00809042	Combination Therapy of Hydroxyurea With L-Carnitine and Magnesium Chloride in Thalassemia Intermedia	250 mg/day	Œ≤-Thalassemia Intermedia	Phase 2
NCT00386971	Effects of L-Carnitine on Postprandial Clearance of Triglyceride-rich Lipoproteins in HIV Patients on HAART	3000 mg/day	Hyperlipidemia|HIV Infections	Not Applicable
NCT03476356	L-Carnitine and Clomiphene Citrate for Induction of Ovulation in Women With Polycystic Ovary Syndrome	3000 mg/day	Polycystic Ovary Syndrome	Not Applicable
NCT01580553	The Clinical Study of the Efficacy and Safety of L-Carnitine Injection in Treatment of Heart Failure	1000 mg/day	Heart Failure,	Phase 2|Phase 3
NCT03630341	Adding L-Carnitine to Clomiphene Citrate for Induction of Ovulation in Women With Polycystic Ovary Syndrome	1000 mg/day	Polycystic Ovary Syndrome	Phase 4
NCT00247975	Ability of L-carnitine to Prevent Heart Damage in Breast Cancer Patients Receiving Anthracycline Chemotherapy	3000 mg/day	Heart Failure	Phase 2|Phase 3
NCT00822172	Evaluation of Cilostazol in Combination With L-Carnitine	2000 mg/day	Peripheral Vascular Disease	Phase 4
NCT01769157	Effects of L-carnitine on Hypothyroidism	1980 mg/day	Hypothyroidism	Phase 4
NCT01232907	The Effects of L-carnitine on Fatigue in Spinal Cord Injury	1980 mg/day	Spinal Cord Injury (SCI)	Phase 2
NCT00841295	Effects of Parenteral L-carnitine Supplementation in Premature Neonates	10 mg/kg/day	Complication of Prematurity	Not Applicable
NCT02692235	Carnitine Supplementation and Skeletal Muscle Function	1500 mg/day	Sarcopenia	Phase 3
NCT01149525	Efficacy of L-carnitine Versus Placebo in the Treatment of Fatigue in Multiple Sclerosis	4000 mg/day	Multiple Sclerosis	Phase 3
NCT02322697	Effect of Carnitine on Uremic Cardiomyopathy	1000 mg/dialysis	Disorder of Fatty Acid Metabolism	Not Applicable
NCT00351234	Carnitine Levels and Carnitine Supplementation in Type I Diabetes	100 mg/kg	Diabetes Mellitus, Type I|Hypoglycemia	Not Applicable
NCT03907592	Effect of Carnitine tartrate Supplementation and Resistance Training on Skeletal Muscle Function	1000 mg/day	Sarcopenia	Not Applicable
NCT01278693	Effect of Oral L-carnitine Supplement on Lipid Profile, Anemia, and Quality of Life of Patients	1000 mg/day	Complication of Hemodialysis	Phase 2
NCT01665092	Rapid Administration of Carnitine in sEpsis	6000-18000 mg/day	Septic Shock	Phase 2
NCT00227266	Valproic Acid and Carnitine in Patients With Spinal Muscular Atrophy	1000-10000 mg/day	Spinal Muscular Atrophy	Phase 2
NCT00079599	L-Carnitine to Treat Fatigue in AIDS Patients	500-3000 mg/day	HIV Infections|AIDS	Phase 2
NCT01819701	L-carnitine and Coenzyme Q10 in Relation to the Oxidative Stress, Antioxidant Enzymes Activities, Inflammation, and the Risk of CAD	1000-2000 mg/day	Coronary Artery Disease	Phase 2|Phase 3
NCT00091169	Levocarnitine in Treating Fatigue in Cancer Patients	500-1000 mg/day	Fatigue	Phase 3
	N-acetyl-cysteine (NAC) (Completed studies)
NCT02541422	Use of NAC in Alleviation of Hangover Symptoms	600 mg/day	Hangover Symptoms, NAC	Not Applicable
NCT00998972	N-acetyl-cysteine (NAC) and Kidney Graft Function	600 mg/day	Brain Death|Chronic Renal Insufficiency	Phase 3
NCT01885338	N-acetylcysteine (NAC) for Improving Cognitive Dysfunction in Schizophrenia	600 mg/day	Schizophrenia	Phase 1
NCT01778309	NAC Supplementation and Skeletal Muscle Performance	20 mg/kg/day	Skeletal Muscle Damage|Skeletal Muscle Performance	Not Applicable
NCT01063205	NAC as a Potential Treatment for Methamphetamine Dependence	1800-3600 mg/day	Methamphetamine Abuse|Methamphetamine Dependence|Substance Abuse	Phase 1
NCT01172288	N-acetylcysteine (NAC) for Children With Tourette Syndrome	1200-2400 mg/day	Tourettes Syndrome|Tic	Phase 2
NCT02265224	Bioequivalence Study of Two Different Formulations of N-acetyl-cysteine (NAC)	600 mg/day	the Study Has Been Performed in Healthy Subjects	Phase 1
NCT01354132	N-Acetyl-Cysteine (NAC) in Early Phase Schizophrenia Spectrum Psychosis	2700 mg/day	Schizophrenic Psychoses	Phase 2
NCT01840345	The Role of N-acetyl-l-cysteine (NAC) as an Adjuvant to Opioid Treatment in Patients With Chronic Neuropathic Pain	2400 mg/day	Neuropathic Pain	Phase 2
NCT00218491	Effectiveness of N-Acetylcysteine (NAC) in Treating Cocaine Dependent Individuals - 1	1200-2400 mg/day	Cocaine Dependence	Phase 2
NCT00639496	Study of the Effects of High-dose N-acetylcysteine (NAC) in Idiopathic Pulmonary Fibrosis (IPF)	1800 mg/day	Pulmonary Fibrosis	Phase 3
NCT01506765	Effects of Oral Administration of N-Acetylcysteine (NAC) on the Brain Glutathione Level and on the Symptoms of Schizophrenia	2000 mg /day	Schizophrenia	Phase 1
NCT02483143	NAC, NaHCO3 and NS Prophylaxis for CTPA in the ED on Suspicion of PE: A Randomized Controlled Trial	3000 mg /h	Radiographic Contrast Agent Nephropathy|Pulmonary Embolism	Phase 4
NCT03862586	NAC Effect on Hox Genes Expressions in RIF	1200 mg/day	Female Infertility	Phase 3
NCT02775734	NAC in CC Resistant PCOS After LOD	1200 mg/day	Clomiphene Citrate Resistant Polycystic Ovary Syndrome	Phase 2|Phase 3
NCT02481609	NAC Trial for Anosmia	200 mg / month	Anosmia	Early Phase 1
NCT00736541	N-acetylcysteine in Liver Transplantation	70-910 mg/kg/day	End Stage Liver Failure	Not Applicable
NCT02379637	Study to Evaluate the Efficacy of N-acetylcysteine (NAC) in the Treatment of the Common Cold and Cough	3200 mg/day	Common Cold Associated With Cough	Phase 2
NCT01993849	Use of N-Acetylcysteine (NAC) in Fingernail Biting	2400 mg/day	Onychophagia	Phase 3
NCT00724594	Safety of N-acetylcysteine in Maternal Chorioamnionitis (NAC in Chorio)	12.5-100 mg/kg/dose	Chorioamnionitis|Brain Injury	Phase 1|Phase 2
NCT00391911	Study of N-Acetylcysteine (NAC) and Continuous Renal Replacement Therapy (CRRT) for the Treatment of Rhabdomyolysis	1200 mg/day	Rhabdomyolysis	Phase 2
NCT01612013	Intravenous High Dose NAC and Sodium Bicarbonate for the Prevention of Contrast-induced Acute Injury	50-150 mg/kg/h	Acute Renal Failure	Not Applicable
NCT01232257	Effect of N-acetylcysteine (NAC) on Hydrogen Sulfide (H2S) in Chronic Kidney Disease (CKD)	1200 mg/day	Chronic Kidney Disease|Chronic Kidney Failure|End Stage Kidney Disease|End Stage Renal Disease	Phase 3
NCT00506506	Effect of N-Acetylcysteine (NAC) on Creatinine in Chronic Kidney Disease	2400 mg/day	Chronic Kidney Disease	Phase 3
NCT00187330	A Study of The Effectiveness of N-Acetylcysteine in Kidney Protection Following Cardiopulmonary Bypass	150 mg/day	Heart Disease|Renal Insufficiency	Phase 2
NCT00809094	The Effects Of N-Acetylcysteine On Redox Changes and Lung Inflammation In Cystic Fibrosis Patients	2700 mg/day	Cystic Fibrosis	Phase 2
NCT01537926	Hypertrophic Regression With N-Acetylcysteine in HCM	1200-2400 mg/day	Hypertrophic Cardiomyopathy	Phase 1
NCT00969904	Pilot Study to Assess the Effect of High Dose N-acetylcysteine (NAC) in Chronic Obstructive Pulmonary Disease (COPD) Patients	1800 mg/day	COPD	Phase 4
NCT01005810	A Trial of N-Acetylcysteine (an Over-the-Counter Medicine) in Adolescents Who Smoke Marijuana	2400 mg/day	Cannabis Dependence	Phase 2
NCT01612221	Oral N-acetylcysteine for Protection of Human Nevi Against UV-induced Oxidative Stress/Damage in Vivo	2400 mg/day	Patients at Risk for Melanoma	Phase 2
NCT00203099	Safety and Efficacy Study of Copaxone Administered in Combination With N-Acetylcysteine	2500 mg/day	Relapse Remitting Multiple Sclerosis	Phase 2
NCT01223326	N-acetylcysteine to Reduce Ischemia/Reperfusion Injury in Liver Resection	150 mg/kg/day	Hepatectomy|Reperfusion Injury	Phase 4
NCT00676195	An Open-Label Study of N-Acetyl Cysteine in Children With Autism	900-2700 mg/day	Autistic Disorder	Phase 2
NCT00787813	N-Acetyl Cysteine After Cervical Cerclage	600 mg/day	Cervical Cerclage	Not Applicable
NCT01866644	Effectiveness of N-acetylcysteine on Preservation Solution During Liver Transplantation	400 mg/day	Unspecified Complication of Liver Transplant	Phase 3
NCT01214083	N-acetylcysteine Plus Naltrexone for the Treatment of Alcohol Dependence	150 mg/day	Alcoholism	Phase 2
NCT01653171	Premedication With Simethicone or Simethicone Plus N-acetylcysteine in Improving Visibility During Upper Endoscopy	500-1000 mg	Stomach Neoplasms	Phase 4
NCT00568087	N-acetylcysteine in Alcohol Dependence	900-3600 mg/day	Alcoholism	Phase 1|Phase 2
NCT01896492	Clomiphene Plus N-acetyl Cysteine for Induction of Ovulation in Newly Diagnosed Pcos.	1000-2000 mg /day	PCOS	Phase 4
NCT02080182	Effect of Acetylcysteine in Pediatric Acute Pyelonephritis.	70-900 mg/kg/day	Pyelonephritis	Phase 2
NCT00751257	N-Acetylcysteine and Smoking Reduction	600-2400 mg/day	Nicotine Dependence	Phase 2
NCT00967005	N-Acetyl Cysteine Plus Behavioral Therapy for Nicotine Dependent Pathological Gamblers	1200-3000 mg/day	Gambling|Tobacco Use Disorder	Phase 2
NCT00568113	N-Acetyl Cysteine for Prevention of Preterm Birth	600 mg/day	Preterm Labour	Phase 4
NCT01470027	N-Acetylcysteine for Neuroprotection in Parkinson's Disease	1800-3600 mg/day	Parkinson Disease	Phase 1|Phase 2
NCT00611897	N-acetylcysteine and NMDA Antagonist Interactions	1000-2000 mg/kg/h	Cognitive Dysfunction	Phase 1|Phase 2
NCT00374088	N-Acetylcysteine in Neonatal Congenital Heart Surgery (INACT Study)	10-100 mg/kg/day	Transposition of Great Vessels|Congenital Heart Disease	Phase 2
NCT00211653	Acetylcysteine in the Prevention of Renal Failure After Bypass Surgery	1200 mg/day	Kidney Failure	Phase 1|Phase 2
NCT00650091	Evaluating the Effectiveness of Prednisone, Azathioprine, and N-acetylcysteine in Patients With IPF	1800 mg/day	Pulmonary Fibrosis	Phase 3
NCT00725179	Treatment of Acetaminophen Toxicity With N-acetylcysteine	300 mg/kg/day	Acetaminophen Toxicity	Not Applicable
NCT01063348	N-Acetyl Cysteine in Pathologic Skin Picking	1200-3000 mg/day	Pathologic Skin Picking|Neurotic Excoriation|Psychogenic Excoriation|Dermatillomania	Phase 2
NCT00572663	Optimalization of Nephroprotection Using N-Acetylcysteine	1200 mg/day	Chronic Kidney Disease|Proteinuria	Not Applicable
NCT01232790	A Pilot Trial of Acute N-Acetylcysteine Effects on Working Memory and Other Cognitive Functions in Schizophrenia	2400 mg/day	Schizophrenia	Not Applicable
NCT00780962	N-Acetylcysteine to Prevent Radiocontrast Nephropathy in Emergency Department Patients	2000-3000 mg/h	Radiocontrast Nephropathy	Phase 2
NCT01849016	N-Acetylcysteine in Patients With Sickle Cell Disease	1200 mg/day	Sickle Cell Disease	Phase 3
NCT00830193	N-Acetylcysteine in Critically Ill Patients Undergoing Contrast Enhanced Computed Tomography	2500-5000 mg /h	Contrast Induced Nephropathy|Critically Ill	Phase 2|Phase 3
NCT00736866	The Acetylcysteine for Contrast-Induced Nephropathy Trial	2400 mg/day	Acute Kidney Failure	Phase 3
NCT00962442	N-Acetylcysteine in Severe Acute Alcoholic Hepatitis	300 mg/kg/day	Alcoholic Hepatitis	Phase 3
NCT01008046	N-Acetyl Cysteine and Clomiphene Citrate or Metformin and Clomiphene Citrate for Women With CC Resistant Polycystic Ovary Syndrome (PCOS).	1800 mg/day	Polycystic Ovary Syndrome	Not Applicable
NCT02239107	N-Acetyl Cysteine for Ovulation Induction in Clomiphene Citrate Resistant Polycystic Ovary Syndrome	1200 mg/day	Polycystic Ovary Syndrome	Phase 4
NCT00993265	N-Acetylcysteine for Pediatric Trichotillomania	2400 mg/day	Trichotillomania|Hair Pulling	Phase 2
NCT00453180	A Study of Oral N-Acetylcysteine in Children With Autism Spectrum Disorders	60-4200 mg/kg/day	Autistic Disorder|Asperger Syndrome|Child Development Disorders, Pervasive	Phase 2
NCT00248625	N-Acetylcysteine in Non-Acetaminophen Pediatric Acute Liver Failure	150 mg/kg/day	Acute Liver Failure|Hepatic Encephalopathy	Phase 3
NCT01555970	Efficacy Study of add-on Therapy With N-Acetylcysteine in Resistant Obsessive-compulsive Disorder	1200-3000 mg/day	Obsessive-Compulsive Disorder	Phase 2
NCT00188630	N-Acetylcysteine for Preventing Renal Injury After Cardiac Surgery	10-100 mg/kg/day	Heart Disease|Acute Renal Failure	Phase 3
NCT00440869	Effects of N-Acetylcysteine on Muscle Fatigue in Hemodialysis	1200 mg/day	End-Stage Renal Disease|Dialysis|Hemodialysis	Phase 1
NCT00122018	An Investigation of N-Acetylcysteine and Fenoldopam as Renal Protection Agents for Cardiac Surgery	1200 mg/day	Kidney Failure, Acute|Kidney Failure, Chronic|Cardiac Surgical Procedures	Phase 2
NCT00492518	N-Acetylcysteine, Theophylline, and a Combination of Both in the Prophylaxis of Contrast-Induced Nephropathy	1200 mg/day	Contrast Induced Nephropathy|Kidney Diseases|Renal Failure|Adverse Effects	Phase 4
NCT02088216	Effect of Long-term, High-dose N-acetylcysteine on Exacerbations of Bronchiectaisis	1200 mg/day	Non-Cystic Fibrosis Bronchiectasis	Not Applicable
NCT02357303	Simethicone and N-Acetylcysteine in Upper Endoscopy - Prospective Double-blinded Randomized Controlled Trial	600 mg/day	Gastric Mucosal Lesion	Phase 4
NCT00332631	High-Dose N-Acetylcysteine in Cardiac Surgery	50-150 mg/kg/day	Cardiac Surgery and Cardiopulmonary Bypass	Phase 2
NCT00915200	N-Acetylcysteine and Milk Thistle for Treatment of Diabetic Nephropathy	1200 mg/day	Diabetic Nephropathies|Proteinuria|Oxidative Stress	Phase 2
NCT01962961	N-Acetylcysteine to Reduce Oxidative Stress and Improve Endothelial Function in HIV-infected Older Adults	1800-3600 mg/day	HIV|Endothelial Dysfunction|Oxidative Stress	Phase 1|Phase 2
NCT00512265	Influence of N-Acetylcysteine on Morbidity, Oxygenation and Cytokine Levels in Partial or Total Esophagectomy for Cancer	50-150 mg/kg/day	Pulmonary Morbidity	Phase 4
NCT03164421	N-Acetylcysteine and L-carnitine in Pcos	1200 mg/day	PCOS	Phase 2
NCT01111734	Early Study of N-Acetylcysteine to Treat Deliberate Self-Harm in Adolescents	1200-3600 mg/day	Deliberate Self Harm	Phase 1
NCT00558142	Mechanisms for the Effect of N-Acetylcysteine on Renal Function After Exposure to Radiographic Contrast Material	200-1200 mg/day	Radiocontrast-induced Nephropathy	Phase 4
NCT02791945	N-Acetylcysteine Treatment of Alcohol Use Disorder In Veterans With TBI	3200 mg/day	Traumatic Brain Injury (TBI)|Hazardous and Harmful Alcohol Use	Phase 2
NCT00808795	Efficacy of N-Acetylcysteine in Prevention of Post-Catheterization Contrast-Induced Nephropathy in Diabetic Patients With Chronic Kidney Disease	1200 mg/day	Radiocontrast-Induced Nephropathy|Chronic Kidney Disease|Diabetes Mellitus	Phase 3
NCT01136239	The Effect of High Dose N-Acetylcysteine on Airtrapping and Airway Resistance in Chronic Obstructive Pulmonary Disease (COPD) Patients	1200 mg/day	COPD	Phase 4
NCT00975689	Biomarker Validation for Niemann-Pick Disease, Type C: Safety and Efficacy of N-Acetyl Cysteine	15-2700 mg/kg/day	Niemann-Pick Disease, Type C	Phase 1|Phase 2
NCT01218178	Sodium Bicarbonate and N-Acetylcysteine for Nephroprotection in Acute Myocardial Infarction	2400 mg/48h	Acute Myocardial Infarction|Acute Kidney Injury	Not Applicable
NCT00354770	N-Acetyl Cysteine in Trichotillomania	1200-2400 mg/day	Trichotillomania	Phase 2
NCT03121222	The Effects of N-Acetylcysteine on Performance and Redox Homeostasis	2400 mg/day	Glutathione Metabolism Anemias	Phase 2
NCT01704482	N-Acetylcysteine for Renal Protection in Patients With Rheumatic Heart Disease Undergoing Valve Replacement	50-150 mg/kg/day	Cardiac Surgery for Rheumatic Valvular Heart Disease|Renal Dysfunction	Phase 2
NCT02212678	Repeated-Dose Oral N-Acetylcysteine for the Treatment of Parkinson's Disease	6000 mg /day	Parkinson Disease	Phase 2
NCT01501110	Effects of N-Acetylcysteine on Low T3 Syndrome	2400 mg/day	Acute Myocardial Infarction|Euthyroid Sick Syndrome|Ischemic Heart Disease	Phase 4
NCT02483130	Effect of N-Acetylcysteine on Brain Glutamate	2400 mg/day	Psychosis	Not Applicable
NCT03241472	Induction of Ovulation Using Clomiphene Citrate and N-acetyl Cysteine Versus Letrozole	5-600 mg/day	Infertility	Phase 3
NCT01427517	Intravenous N-Acetylcysteine for the Treatment of Gaucher's Disease and Parkinson's Disease	150 mg/kg/day	Parkinson's Disease|Gaucher's Disease	Phase 1
NCT00483314	Homocystinuria: Treatment With N-Acetylcysteine	2000 mg /day	Homocystinuria	Phase 2
NCT00136825	Effectiveness of N-Acetylcysteine in Treating Cocaine Dependent Individuals - 1	1200 mg/day	Cocaine-Related Disorders	Phase 1
NCT03589495	Safety and Efficacy of Adding Intravenous N-Acetyl Cysteine in Colon Surgeries	100 mg/kg/day	Systemic Inflammatory Response Syndrome	Phase 4
NCT01797575	N-Acetyl Cysteine and Aspirin as an Adjunctive Treatment for Bipolar Disorder	2000 mg/day	Bipolar Disorder	Phase 2
NCT01675661	Achieving Cannabis Cessation-Evaluating N-Acetylcysteine Treatment	2400 mg/day	Cannabis Dependence	Phase 3
NCT01808521	A Pilot Study of N-Acetylcysteine in Thrombotic Thrombocytopenia Purpura	150 mg/kg /day	Purpura, Thrombotic Thrombocytopenic|TTP	Early Phase 1
NCT01082445	Effects of N-Acetylcysteine on Diabetic Foot Oxygenation	1800 mg/day	Foot Ulcer, Diabetic	Phase 3
NCT01271088	Protective Effect of N-Acetylcysteine Against From Ototoxicity	1200 mg/day	Hearing Loss, Extreme	Phase 2|Phase 3
NCT00397735	N-Acetylcysteine in Intra-amniotic Infection/Inflammation	50-150 mg/kg/day	Labor, Premature|Preterm Premature Rupture of the Membranes|Infection|Inflammation|Chorioamnionitis	Phase 1|Phase 2
NCT00556465	Efficacy of N-Acetylcysteine in Treatment of Overt Diabetic Nephropathy	1200 mg/day	Diabetic Nephropathy|Chronic Kidney Disease|Diabetes Type 2	Phase 2|Phase 3
NCT01550432	Effects of Glutathione (an Antioxidant) and N-Acetylcysteine on Inflammation	600-1200 mg/day	Obesity|Hyperlipidemia|Insulin Resistance|Hypertension	Not Applicable
NCT02760901	Evaluation of the Effect of Acetazolamide, Mannitol and N-acetylcysteine on Cisplatin-Induced Nephrotoxicity	1200 mg/day	Cisplatin Nephrotoxicity	Phase 2
NCT02579772	Effects of N-Acetylcysteine on Cardiorespiratory Control in COPD Patients With Mild-to-moderate Airflow Obstruction	600-1800 mg/day	Pulmonary Disease, Chronic Obstructive	Phase 4
NCT00627705	A Study of N-Acetylcysteine in Children With Autism	900-2700 mg/day	Autistic Disorder	Phase 2
NCT00332605	N-Acetylcysteine Plus Naltrexone in Methamphetamine Dependence	600 mg/day	Methamphetamine Dependence	Phase 2
NCT01878695	Pilot Study of Anti-oxidant Supplementation With N-Acetylcysteine in Stage 0/I Breast Cancer	50-1200 mg/day	Stage 0/1 Breast Cancer|Post Biopsy|Pre-surgery	Phase 1
NCT00870883	N-Acetylcysteine Plus Deferoxamine for Patients With Hypotension	50-1000 mg/day	Hypotension|Acute Renal Failure	Phase 2
NCT02357290	Open-Label Study of N-Acetylcysteine in Children and Adolescents 5-17 With Bipolar Spectrum Disorders	900-1800 mg/day	Bipolar Disorder	Phase 4
NCT02182167	A Trial Of Intravenous N-Acetylcysteine In The Management Of Antituberculous Drug-Induced Hepatitis	50-150 mg/kg/h	Drug-Induced Liver Injury	Phase 2|Phase 3
NCT01587001	The Effect of N-Acetyl-L-Cysteine, on Inflammatory and Oxidative Stress Markers in Pulmonary Sarcoidosis	2700 mg/day	Pulmonary Sarcoidosis	Not Applicable
NCT01384591	Pilot Study of Losartan and N-acetylcysteine as Inhibitors of Muscle Oxidative Stress in Elderly	50-100 mg/kg/day	Aging	Phase 1|Phase 2
NCT00542750	An Open-Label Trial of N-Acetylcysteine in Cannabis Dependent Adolescents	2400 mg/day	Cannabis Dependence	Phase 1|Phase 2
NCT01394419	Effect of N-acetylcysteine on Prevention of Acute Kidney Injury in High Risk Patients Undergoing Off-pump Coronary Artery Bypass Graft	150 mg/kg day	Postoperative Acute Kidney Injury After Off-pump Coronary Artery Bypass Graft	Phase 4
NCT00273702	An Open-Label Study of N-Acetyl Cysteine in Pathological Gambling	600-1800 mg/day	Pathological Gambling	Phase 1
NCT02822287	Warming Sensation and Tolerability Study of Acetylcysteine 2% Oral Solution for Productive Cough	200 mg/day	Common Cold	Phase 3
NCT02688361	A Bioequivalence Study of an Acetylcysteine 2% Oral Solution Versus a Reference Fluimucil 2% Oral Solution	200 mg/day	Infections, Respiratory Tract	Phase 1
NCT01394497	Use of N-Acetylcysteine During Liver Procurement	30 -3000 mg	Liver Failure|Liver Failure, Acute|Liver Diseases|Carcinoma, Hepatocellular|Liver Neoplasms	Phase 2
NCT01131468	Prevention of Drug Induced Ototoxicity in Peritoneal Dialysis Patients by N-Acetylcysteine	1200 mg/day	Drug-induced Ototoxicity in Peritoneal Dialysis Patients	Phase 2
NCT02206152	A Randomized Double Blinded Study to Examine the Use of N-acetyl Cysteine for the Prevention and Treatment of HAAF in Patients With Type 1 Diabetes	50-150 mg/kg/h	Type 1 Diabetes|Hypoglycemia Unawareness	Phase 1|Phase 2
NCT00497328	Combined N-acetylcysteine and Bicarbonate in PCI To Reduce Adverse Side Effect of contrast	2400 mg/day	Contrast Induced Nephropathy	Phase 2|Phase 3
NCT02707640	A Study to Assess the Safety and Tolerability of N-Acetylcysteine When Administered With Pirfenidone to Participants With Idiopathic Pulmonary Fibrosis (IPF)	1800 mg/day	Idiopathic Pulmonary Fibrosis	Phase 2
NCT00564642	Investigation of the Effect of N Acetylcysteine Against Anti-Tuberculosis Drugs Induced Liver Toxicity	1200 mg/day	Hepatitis|Tuberculosis	Not Applicable
NCT02015403	To Compare The Efficacy Of N -Acetylcysteine and Standard Therapy Versus Standard Therapy In The Prevention Of Ischemic Hepatitis And Survival Post Upper GI Bleed	12.5 -150 mg/kg/h	Ischemic Hepatitis	Not Applicable
NCT00863785	Treatment of Severe Alcoholic Hepatitis With Corticoids Plus N Acetyl Cysteine Versus Corticoids Alone	50-150 mg/kg/h	Alcoholic Hepatitis	Phase 3
NCT00498342	The Effect of Administration on N-Acetylcysteine on Serum Creatinine Levels in Patients With Chronic Kidney Disease	1200-4800 mg/day	Chronic Kidney Disease	Not Applicable
NCT00353340	Prevention of Contrast Nephropathy by Sodium Bicarbonate Versus Sodium Chloride and N-acetylcysteine	1200 mg/day	Acute Renal Failure Contrast Nephropathy	Not Applicable
NCT01467154	Evaluation of Intravenous N-acetylcysteine to Prevent Contrast Media Induced Nephrotoxicity in an Emergency Center	6000 mg /day	Nephrotoxicity	Not Applicable
NCT00112086	OVCA-NAC-P2: Study of Chemotherapy Followed by Cytoreductive Surgery for Ovarian, Tubal and Peritoneal Cancers: JCOG0206	175 mg/day	Ovarian Neoplasms|Fallopian Tube Neoplasms|Peritoneal Neoplasms	Phase 2
NCT01265563	N-Acetylcysteine and Milk Thistle for Treatment of Diabetic Nephropathy	1200 mg/day	Diabetic Nephropathy|Proteinuria|Oxidative Stress	Phase 2
NCT03500627	A Study to Evaluate the Safety, Tolerability, and Pharmacokinetics of OP-101 After Intravenous Administration in Healthy Volunteers	20-80 mg/kg/h	Healthy	Phase 1
NCT02141620	N-Acetylcysteine e and Cocaine	2400 mg/day	Cocaine Abuse|Cocaine Dependence	Early Phase 1
NCT02499029	N-acetylcysteine in the Treatment of PTSD and Addiction	2400-3600 mg/day	PTSD|Addiction	Phase 2
NCT00525551	Efficacy of Acetylcysteine in Patients Undergoing Surgery for Otosclerosis	150 mg/kg day	Otosclerosis	Phase 4
NCT01339858	The Effect of N-Acetyl Cysteine on Cortical Erosion in Early Stage Schizophrenia	480-3600 mg/day	Schizophrenia|Psychotic Disorder NOS|Schizoaffective Disorder|Schizophreniform	Phase 4
NCT01394510	Effect of the Anti-oxidant N-acetylcysteine on Beta-cell Function in Type 2 Diabetes	1200-2400 mg/day	Type 2 Diabetes|Oxidative Stress	Not Applicable
NCT01187108	Study of Cobalt's Role in Excessive Erythrocytosis Among High Altitude Dwellers in Cerro de Pasco, Peru	600 mg/day	Erythrocytosis|Mountain Sickness	Phase 1|Phase 2
NCT00851708	Impact of N-Acetylcysteine on Oxidative Stress and Renal Function in Deceased Kidney Transplant Recipients	600 mg/day	Deceased Kidney Transplantation	Not Applicable
NCT01021163	Effects of N-acetylcysteine on Pulmonary Function in High-risk Patients Undergoing Off-pump Coronary Bypass Surgery	40-100 mg/kg day	Coronary Artery Occlusion	Phase 4
NCT00237614	Contrast Nephropathy Prevention With N-Acetylcysteine in Acute Myocardial Infarction	600-2400 mg/day	Contrast-Induced Nephropathy|Acute Myocardial Infarction	Phase 2|Phase 3
NCT00004467	Randomized Study of Acetylcysteine in Patients With Acute Liver Failure Not Caused by Acetaminophen	12.5 -150 mg/kg/h	Acute Liver Failure	Phase 3
NCT00196885	Effect of an Antioxidant on Cancer-Cachectic Patients Undergoing Exercise Training	1800 mg/day	Gastrointestinal Neoplasms|Bronchial Carcinoma|Hodgkin Disease|Non-Hodgkin Lymphoma|Weight Loss	Phase 2
NCT02794389	Glutathione Levels and Compulsivity	1200-2400 mg/day	Anorexia Nervosa|Compulsive Behavior	Not Applicable
NCT01251315	The Effects of a Glutathione Precursor (FT061452),on Serum and Intracellular Glutathione Levels	600-1200 mg/day	Oxidative Stress	Phase 1
NCT00205647	Study of Expectorant Activity of Oral N-acetylcystein (NAC) in Patients With Stable Chronic Bronchitis	Not reported	Chronic Bronchitis	Phase 2
NCT00597376	Study of the Effects of Cerefolin NAC on Inflammation Blood Markers in Older Individuals With Memory Complaints	Not reported	Subjective Memory Loss in Older Persons	Not Applicable
NCT01392092	Effects of N-acetylcysteine on Brain Chemistry and Behavior in Cocaine Abusers (NAC)	Not reported	Cocaine Abuse or Dependence|Cocaine Related Disorders	Not Applicable
NCT01465542	Treatment of APAP Toxicity With IV and Oral NAC 2008-2011	Not reported	Acetaminophen Toxicity	Not Applicable
NCT01614431	N Acetyl Cysteine for Cystinosis Patients	Not reported	Renal Disease|Cystinosis	Phase 4
NCT01753752	Evaluation of the Corneal Residence Time of Chitosan-N-acetylcysteine Eye Drops in Patients With Dry Eye Syndrome After Single and Multiple Instillation	Not reported	Dry Eye Syndrome	Phase 2
NCT01015209	Safety and Tolerability of Chitosan-N-acetylcysteine Eye Drops in Healthy Young Volunteers	Not reported	Dry Eye Syndromes	Phase 1
NCT03534115	NAC Prevents Toxicity of Teeth Bleaching	Not reported	Removal of Toxicity From Dental Bleaching	Early Phase 1
NCT00267384	N-acetylcysteine Protects From Aminoglycosides Induced Nephrotoxicity	Not reported	Drug Induced Nephrotoxicity	Phase 2|Phase 3
NCT00356954	NASPI: N-Acetylcysteine vs. Ascorbic Acid for Prevention of Contrast Induced Nephropathy in Renal Insufficiency Undergoing Coronary Catheterization	Not reported	Kidney Failure	Phase 4
NCT03063021	The FIGHT-RP1 Study	Not reported	Retinitis Pigmentosa	Phase 1
NCT03879356	Supportive Measures in Treatment of Aluminum Phosphide Poisoning	Not reported	Detection of Different Prognostic Factors and Their Relation With the Outcome	Phase 4
NCT02123511	N-Acetylcysteine Rinse in Reducing Saliva Thickness and Mucositis in Patients With Head and Neck Cancer Undergoing Radiation Therapy	Not reported	Oral Complications	Phase 2
NCT02471742	NAC Sparing Mastectomy After Neo-adjuvant Chemotherapy	Not reported	Breast Cancer	Not Applicable
NCT01747616	Assessment of Safety and Tolerability of Chitosan-N-acetylcysteine Eye Drops in Subjects While Wearing Contact Lenses and Before Insertion of Contact Lenses	Not reported	Dry Eye Syndrome	Phase 1
	Combined metabolic cofactors
NCT03838822	Kinetics of Metabolic Cofactors (serine, NR, carnitine and NAC) in NAFLD	20 g serine, 5 g NAC, 3 g carnitine and 1 g NR	Healthy	Early Phase 1
